# Supplementary material for: Vitamin B5 is a context-dependent dietary regulator of nociception
Source: G3 (Bethesda). 2024 Jul 29;14(10):jkae174. doi: 10.1093/g3journal/jkae174 (PMC12117425; doi:10.1093/g3journal/jkae174)
Supplement: jkae174_Supplementary_Data [file jkae174_Supplementary_Data.zip]

Archive with 5 entries (5 files):
- Supplemental_Figures_G3-2024-404919.pdf
- Supplemental_Figure_Legends_G3-2024-404919.docx
- Table_S1_G3-2024-404919.xlsx
- Table_S2_G3-2024-404919.xlsx
- Table_S3_G3-2024-404919.xlsx
