# Supplementary material for: Vitamin B5 is a context-dependent dietary regulator of nociception
Source: G3 (Bethesda). 2024 Jul 29;14(10):jkae174. doi: 10.1093/g3journal/jkae174 (PMC12117425; doi:10.1093/g3journal/jkae174)
Supplement: jkae174_Supplementary_Data [file jkae174_Supplementary_Data.zip › Table_S1_G3-2024-404919.xlsx]

## Sheet: Table S1
Supplementary table 1. List of 160 candidate druggable “pain” targets to investigate
CG Number	Gene name
CG5261	muc
CG2872	AstA-R1
CG44007	Pde1c
CG43749	dysc
CG8732	Acsl
CG8048	Vha44
CG42795	CG42795
CG42734	Ank2
CG32698	CARPB
CG32666	Drak
CG4772	Ugt303A1
CG5890	CG5890
CG10823	SIFaR
CG11033	Kdm2
CG6210	wls
CG5751	TrpA1
CG10583	Sse
CG17150	Dnah3
CG3344	hiro
CG3520	CG3520
CG9825	CG9825
CG15120	CG15120
CG33135	KCNQ
CG8008	CG8008
CG9460	Spn42De
CG14214	Sec61gamma
CG18130	CG18130
CG12796	mAChR-C
CG5014	Vap33
CG1709	Vha100-1
CG5643	wdb
CG32604	l(1)G0007
CG40494	RhoGAP1A
CG11081	PlexA
CG2685	CG2685
CG3181	Ts
CG17521	RpL10
CG7693	fray
CG1058	rpk
CG7100	CadN
CG2060	Cyp4e2
CG1921	sty
CG7187	Ssdp
CG11280	trn
CG1180	LysE
CG9118	LysD
CG3619	Dl
CG9277	betaTub56D
CG6213	Vha13
CG32138	Frl
CG7649	Meltrin
CG33214	Glg1
CG43795	CG43795
CG8743	Trpml
CG42829	CadN2
CG42665	Exn
CG42612	plx
CG17291	Pp2A-29B
CG34387	futsch
CG42247	DCX-EMAP
CG3953	Invadolysin
CG34384	CG34384
CG34353	CG34353
CG33934	CG33934
CG33523	CG33523
CG32626	AMPdeam
CG31708	DIP-zeta
CG30489	Cyp12d1-p
CG15669	MESK2
CG1168	7B2
CG6653	Ugt35E2
CG11951	CG11951
CG14507	CG14507
CG6668	atl
CG17785	Golgin84
CG10168	Ugt303B2
CG7023	Usp12-46
CG4755	RhoGAP92B
CG12951	CG12951
CG1427	CG1427
CG12746	CG12746
CG7166	CG7166
CG4120	Cyp12c1
CG7285	AstC-R1
CG7408	CG7408
CG5284	ClC-c
CG6938	CG6938
CG1311	Ctl1
CG17746	CG17746
CG15111	CG15111
CG2093	Vps13
CG14939	CycY
CG5037	CG5037
CG9520	C1GalTA
CG11601	CG11601
CG1467	Syx16
CG4991	CG4991
CG5905	Nep1
CG6978	CG6978
CG10221	CG6978
CG12178	Nhe1
CG4634	Nurf-38
CG7665	Lgr1
CG17348	drl
CG14630	CG14630
CG3664	Rab5
CG31136	Syx1A
CG17248	nSyb
CG8523	Mdr50
CG9244	mAcon1
CG1372	yl
CG18734	Fur2
CG1817	Ptp10D
CG3401	betaTub60D
CG9623	if
CG1242	Hsp83
CG3665	Fas2
CG10443	Lar
CG15671	cv-2
CG16932	Eps-15
CG31718	Ir31a
CG4365	tzn
CG7109	mts
CG7129	l(3)05822
CG2747	CG2747
CG13281	Cse1
CG7309	CG7309
CG31103	CG31103
CG33512	dpr4
CG4152	Mtr4
CG12082	Usp5
CG1475	RpL13A
CG14885	Gyc89Da
CG10095	dpr15
CG17060	Rab10
CG34120	CG34120
CG5372	ItgaPS5
CG33474	CG33474
CG42250	lqfR
CG6395	Csp
CG9981	CG9981
CG6070	gb
CG5819	CG5819
CG11577	CNPYb
CG9108	RSG7
CG32396	CG32396
CG32678	Rab9D
CG9901	Arp2
CG4612	CG4612
CG8432	Rep
CG14217	Tao
CG5730	AnxB9
CG5502	RpL4
CG32751	CG32751
CG42328	C3G
CG42252	mmd
CG3314	RpL7A
CG33158	CG33158
CG3203	RpL17
CG17029	CG17029
