# Supplementary material for: Vitamin B5 is a context-dependent dietary regulator of nociception
Source: G3 (Bethesda). 2024 Jul 29;14(10):jkae174. doi: 10.1093/g3journal/jkae174 (PMC12117425; doi:10.1093/g3journal/jkae174)
Supplement: jkae174_Supplementary_Data [file jkae174_Supplementary_Data.zip › Table_S2_G3-2024-404919.xlsx]

## Sheet: Table S2
Supplementary Table 2: Raw data of initial screen in figure 1C. All VDRC lines are crossed with UAS-DCR2/yhh;ppk-Gal4;+
VDRC ID:	30404	36269	6719	35625	11989	1092	16569	6465	28866	1713	4740	1181	24894	8549	38738	49044	41896	30076	33566	13560	49738	48495	36168	48088	32335	8415	3400	3048	39306	12648	8644	19536	27802	42787	Canton S	24837	13843	15212	48939	3399	w1118>UAS-dicer-2;ppk-GAL4	30816	7041	3200	32960	36346	3129	40102	1783
Response time in seconds. Each entry represents one larvae:	1	1	1	1	1	1	1	1	1	1	1	1	1	1	1	1	1	1	1	1	1	1	1	1	1	1	1	1	1	1	1	1	1	1	1	1	1	1	1	1	1	1	1	1	1	1	1	1	1
	1	1	1	1	1	1	1	1	1	1	1	1	1	1	1	1	1	1	1	1	1	1	1	1	1	1	1	1	1	1	1	1	1	1	1	1	1	1	1	1	1	1	1	1	1	1	1	1	1
	1	1	1	1	1	1	1	1	1	1	1	1	1	1	1	1	1	1	1	1	1	1	1	1	1	1	1	1	1	1	1	1	1	1	1	1	1	1	1	1	1	1	1	1	1	1	1	1	1
	1	1	1	1	1	1	1	1	1	1	1	1	1	1	1	1	1	1	1	1	1	1	1	1	1	1	1	1	1	1	1	1	1	1	1	1	1	1	1	1	1	1	1	1	1	1	1	1	1
	1	1	1	1	1	1	1	1	1	1	1	1	1	1	1	1	1	1	1	1	1	1	1	1	1	1	1	1	1	1	1	1	1	1	1	1	1	1	1	1	1	1	1	1	1	1	1	1	1
	1	1	1	1	1	1	1	1	1	1	1	1	1	1	1	1	1	1	1	1	1	1	1	1	1	1	1	1	1	1	1	1	1	1	1	1	1	1	1	1	1	1	1	1	1	1	1	1	1
	1	1	1	1	1	1	1	1	1	1	1	1	1	1	1	1	1	1	1	1	1	1	1	1	1	1	1	1	1	1	1	1	1	1	1	1	1	1	1	1	1	1	1	1	1	1	1	1	1
	1	1	1	1	1	1	1	1	1	1	1	1	1	1	1	1	1	1	1	1	1	1	1	1	1	1	1	1	1	1	1	1	1	1	1	1	1	1	1	1	1	1	1	1	1	1	1	1	1
	1	1	1	1	1	1	1	1	1	1	1	1	1	1	1	1	1	1	1	1	1	1	1	1	1	1	1	1	1	1	1	1	1	1	1	1	1	1	1	1	1	1	1	1	1	1	1	1	1
	1	1	1	1	1	1	1	1	1	1	1	1	1	1	1	1	1	1	1	1	1	1	1	1	1	1	1	1	1	1	1	1	1	1	1	1	1	1	1	1	1	1	1	1	1	1	1	1	1
	1	1	1	1	1	1	1	1	1	1	1	1	1	1	1	1	1	1	1	1	1	1	1	1	1	1	1	1	1	1	1	1	1	1	1	1	1	1	1	1	1	1	1	1	1	1	1	1	1
	1	1	1	1	1	1	1	1	1	1	1	1	1	1	1	1	1	1	1	1	1	1	1	1	1	1	1	1	1	1	1	1	1	1	1	1	1	1	1	1	1	1	1	1	1	1	1	1	1
	1	1	1	1	1	1	1	1	1	1	1	1	1	1	1	1	1	1	1	1	1	1	1	1	1	1	1	1	1	1	1	1	1	1	1	1	1	1	1	1	1	1	1	1	1	1	1	1	1
	1	1	1	1	1	1	1	1	1	1	1	1	1	1	1	1	1	1	1	1	1	1	1	1	1	1	1	1	1	1	1	1	1	1	1	1	1	1	1	1	1	1	1	1	1	1	1	1	1
	1	1	1	1	1	1	1	1	1	1	1	1	1	1	1	1	1	1	1	1	1	1	1	1	1	1	1	1	1	1	1	1	1	1	1	1	1	1	1	1	1	1	1	1	1	1	1	1	1
	1	1	1	1	1	1	1	1	1	1	1	1	1	1	1	1	1	1	1	1	1	1	1	1	1	1	1	1	1	1	1	1	1	1	1	1	1	1	1	1	1	1	1	1	1	1	1	1	1
	1	1	1	1	1	1	1	1	1	1	1	1	1	1	1	1	1	1	1	1	1	1	1	1	1	1	1	1	1	1	1	1	1	1	1	1	1	1	1	1	1	1	1	1	1	1	1	1	1
	1	1	1	1	1	1	1	1	1	1	1	1	1	1	1	1	1	1	1	1	1	1	1	1	1	1	1	1	1	1	1	1	1	1	1	1	1	1	1	1	1	1	1	1	1	1	1	1	1
	1	1	1	1	1	1	1	1	1	1	1	1	1	1	1	1	1	1	1	1	1	1	1	1	1	1	1	1	1	1	1	1	1	1	1	1	1	1	1	1	1	1	1	1	1	1	1	1	1
	1	1	1	1	1	1	1	1	1	1	1	1	1	1	1	1	1	1	1	1	1	1	1	1	1	1	1	1	1	1	1	1	1	1	1	1	1	1	1	1	1	1	1	1	1	1	1	1	1
	1	1	1	1	1	1	1	1	1	1	1	1	1	1	1	1	1	1	1	1	1	1	1	1	1	1	1	1	1	1	1	1	1	1	1	1	1	1	1	1	1	1	1	1	1	1	1	1	1
	1	1	1	1	1	1	1	1	1	1	1	1	1	1	1	1	1	1	1	1	1	1	1	1	1	1	1	1	1	1	1	1	1	1	1	1	1	1	1	1	1	1	1	1	1	1	1	1	1
	1	1	1	1	1	1	1	1	1	1	1	1	1	1	1	1	1	1	1	1	1	1	1	1	1	1	1	1	1	1	1	1	1	1	1	1	1	1	1	1	1	1	1	1	1	1	1	1	1
	1	1	1	1	1	1	1	1	1	1	1	1	1	1	1	1	1	1	1	1	1	1	1	1	1	1	1	1	1	1	1	1	1	1	1	1	1	1	1	1	1	1	1	1	1	1	1	1	1
	1	1	1	1	1	1	1	1	1	1	1	1	1	1	1	1	1	1	1	1	1	1	1	1	1	1	1	1	1	1	1	1	1	1	1	1	1	1	1	1	1	1	1	1	1	1	1	1	1
	1	1	1	1	1	1	1	1	1	1	1	1	1	1	1	1	1	1	1	1	1	1	1	1	1	1	1	1	1	1	1	1	1	1	1	1	1	1	1	1	1	1	1	1	1	1	1	1	1
	1	1	1	1	1	1	1	1	1	1	1	1	1	1	1	1	1	1	1	1	1	1	1	1	1	1	1	1	1	1	1	1	1	1	1	1	1	1	1	1	1	1	1	1	1	1	1	1	1
	1	1	1	1	1	1	1	1	1	1	1	1	1	1	1	1	1	1	1	1	1	1	1	1	1	1	1	1	1	1	1	1	1	1	1	1	1	1	1	1	1	1	1	1	1	1	1	1	1
	1	1	1	1	1	1	1	1	1	1	1	1	1	1	1	1	1	1	1	1	1	1	1	1	1	1	1	1	1	1	1	1	1	1	1	1	1	1	1	1	1	1	1	1	1	1	1	1	1
	1	1	1	1	1	1	1	1	1	1	1	1	1	1	1	1	1	1	1	1	1	1	1	1	1	1	1	1	1	1	1	1	1	1	1	1	1	1	1	1	1	1	1	1	1	1	1	1	1
	1	1	1	1	1	1	1	1	1	1	1	1	1	1	1	1	1	1	1	1	1	1	1	1	1	1	1	1	1	1	1	1	1	1	1	1	1	1	1	1	1	1	1	1	1	1	1	1	1
	1	1	1	1	1	1	1	1	1	1	1	1	1	1	1	1	1	1	1	1	1	1	1	1	1	1	1	1	1	1	1	1	1	1	1	1	1	1	1	1	1	1	1	1	1	1	1	1	1
	1	1	1	1	1	1	1	1	1	1	1	1	1	1	1	1	1	1	1	1	1	1	1	1	1	1	1	1	1	1	1	1	1	1	1	1	1	1	1	1	1	1	1	1	1	1	1	1	1
	1	1	1	1	1	1	1	1	1	1	1	1	1	1	1	1	1	1	1	1	1	1	1	1	1	1	1	1	1	1	1	1	1	1	1	1	1	1	1	1	1	1	1	1	1	1	1	1	1
	1	1	1	1	1	1	1	1	1	1	1	1	1	1	1	1	1	1	1	1	1	1	1	1	1	1	1	1	1	1	1	1	1	1	1	1	1	1	1	1	1	1	1	1	1	1	1	1	1
	1	1	1	1	1	1	1	1	1	1	1	1	1	1	1	1	1	1	1	1	1	1	1	1	1	1	1	1	1	1	1	1	1	1	1	1	1	1	1	1	1	1	1	1	1	1	1	1	1
	1	1	1	1	1	1	1	1	1	1	1	1	1	1	1	1	1	1	1	1	1	1	1	1	1	1	1	1	1	1	1	1	1	1	1	1	1	1	1	1	1	1	1	1	1	1	1	1	1
	1	1	1	1	1	1	1	1	1	1	1	1	1	1	1	1	1	1	1	1	1	1	1	1	1	1	1	1	1	1	1	1	1	1	1	1	1	1	1	1	1	1	1	1	1	1	1	2	1
	1	1	1	1	1	1	1	1	1	1	1	1	1	1	1	1	1	1	1	1	1	1	1	1	1	1	1	1	1	1	1	1	1	1	1	1	1	1	1	1	1	1	1	1	1	1	1	2	1
	1	1	1	1	1	1	1	1	1	1	1	1	1	1	1	1	1	1	1	1	1	1	1	1	1	1	1	1	1	1	1	1	1	1	1	1	1	1	1	1	1	1	1	1	1	1	1	2	1
	1	1	1	1	1	1	1	1	1	1	1	1	1	1	1	1	1	1	1	1	1	1	1	1	1	1	1	1	1	1	1	1	1	1	1	1	1	1	1	1	1	1	1	1	1	1	1	2	1
	1	1	1	1	1	1	1	1	1	1	1	1	1	1	1	1	1	1	1	1	1	1	1	1	1	1	1	1	1	1	1	1	2	1	1	1	1	1	1	1	1	1	1	2	1	1	1	2	1
	1	1	1	1	1	1	1	1	1	1	1	1	1	1	1	1	1	1	1	1	1	1	1	1	1	1	1	1	1	1	1	1	2	1	1	1	1	1	1	1	1	1	1	2	1	1	2	2	2
	1	1	1	1	1	1	1	1	1	1	1	1	1	1	1	1	1	1	1	1	1	1	1	1	1	1	1	1	1	1	1	1	2	1	1	1	1	1	2	1	1	1	1	2	1	1	2	2	2
	1	1	1	1	1	1	1	1	1	1	1	1	1	1	1	1	1	1	1	1	1	1	1	1	1	1	1	1	2	1	1	2	2	1	1	1	1	1	2	2	1	1	1	2	2	2	2	2	2
	1	1	1	1	1	1	1	1	1	1	1	1	1	1	1	1	1	1	1	1	1	1	1	1	1	1	1	1	2	1	1	2	2	1	1	2	2	1	2	2	1	1	1	2	2	2	2	2	2
	1	1	1	1	1	1	1	1	1	1	1	1	1	1	1	1	1	1	1	1	1	1	1	1	2	1	1	1	2	2	1	2	2	2	1	2	2	2	2	2	1	2	2	2	2	2	2	2	2
	1	1	1	1	1	1	1	1	1	1	1	1	1	1	1	1	1	1	1	1	1	1	1	1	2	1	1	1	2	2	1	2	2	2	1	2	2	2	2	2	1	2	2	2	2	2	2	2	2
	1	1	1	1	1	1	1	1	1	1	1	1	1	1	1	1	1	2	1	2	1	1	1	1	2	1	1	1	2	2	2	2	2	2	1	2	2	2	2	2	2	2	2	2	2	2	2	2	2
	1	1	1	1	1	1	1	1	1	1	1	1	1	1	1	1	2	2	1	2	1	2	1	2	2	1	2	2	2	2	2	2	2	2	1	2	2	2	2	2	2	2	2	2	2	2	2	2	2
	1	1	1	1	1	1	1	1	1	1	1	1	1	1	1	1	2	2	2	2	2	2	2	2	2	2	2	2	2	2	2	2	2	2	1	2	2	2	2	2	2	2	2	2	2	2	2	2	2
	1	1	1	1	1	1	1	1	2	1	1	1	1	1	2	2	2	2	2	2	2	2	2	2	2	2	2	2	2	2	2	2	2	2	2	2	2	2	2	2	2	2	2	2	2	3	2	2	2
	1	1	1	1	1	1	1	1	2	2	1	2	1	2	2	2	2	2	2	2	2	2	2	2	2	2	2	2	2	2	2	2	2	2	2	2	2	2	2	2	2	2	3	2	3	3	3	2	3
	1	1	1	1	1	2	1	1	2	2	1	2	1	2	2	2	2	2	2	2	2	2	2	2	2	2	2	2	2	2	2	2	2	2	2	2	2	2	2	3	2	3	3	2	3	3	3	2	3
	1	1	1	1	1	2	2	1	2	2	1	2	2	2	2	2	2	2	2	2	2	2	2	2	2	3	3	2	2	3	2	2	2	2	2	2	2	2	3	3	2	3	3	2	3	3	3	2	3
	1	1	1	1	1	2	2	2	2	2	2	2	2	2	2	2	2	2	2	2	2	2	3	2	2	3	3	3	2	3	3	3	2	3	2	3	2	3	3	3	2	3	3	2	3	3	3	3	3
	1	1	2	2	2	2	2	2	2	2	2	2	3	3	2	3	2	2	3	2	3	3	3	2	2	3	3	3	2	3	3	3	2	3	3	3	3	3	3	3	3	3	3	3	3	3	3	3	3
	1	2	2	2	2	2	2	3	2	2	3	2	3	3	2	3	2	2	3	3	3	3	3	3	3	3	3	3	3	3	3	3	2	3	3	3	3	3	3	3	3	3	4	3	3	3	3	3	3
	1	2	2	2	2	2	3	3	2	2	3	3	3	3	3	3	3	3	3	3	3	3	3	3	3	3	3	4	3	3	4	3	3	4	3	3	3	4	3	5	3	3	4	4	3	3	3	3	4
	2	2	2	3	3	3	3	4	2	3	5	3	4	3	4	3	3	3	3	3	4	3	4	5	3	4	3	5	3	3	5	3	3	4	4	6	7	6	3		3	6	4	5	5	4	4	3	4
																																			1						1
																																			1						1
																																			1						1
																																			1						1
																																			1						1
																																			1						1
																																			1						1
																																			1						1
																																			1						1
																																			1						1
																																			1						1
																																			1						1
																																			1						1
																																			1						1
																																			1						1
																																			1						1
																																			1						1
																																			1						1
																																			1						1
																																			1						1
																																			1						1
																																			1						1
																																			1						1
																																			1						1
																																			1						1
																																			1						1
																																			1						1
																																			1						1
																																			1						1
																																			1						1
																																			1						1
																																			1						1
																																			1						1
																																			1						1
																																			1						1
																																			1						1
																																			1						1
																																			1						1
																																			1						1
																																			1						1
																																			1						1
																																			1						1
																																			1						1
																																			1						1
																																			1						1
																																			1						2
																																			1						2
																																			1						2
																																			1						2
																																			1						2
																																			1						2
																																			2						2
																																			2						2
																																			2						2
																																			2						3
																																			2						3
																																			2						3
																																			2						3
																																			2						3
																																			2						3
																																			1						1
																																			1						1
																																			1						1
																																			1						1
																																			1						1
																																			1						1
																																			1						1
																																			1						1
																																			1						1
																																			1						1
																																			1						1
																																			1						1
																																			1						1
																																			1						1
																																			1						1
																																			1						1
																																			1						1
																																			1						1
																																			1						1
																																			1						1
																																			1						1
																																			1						1
																																			1						1
																																			1						1
																																			1						1
																																			1						1
																																			1						1
																																			1						1
																																			1						1
																																			1						1
																																			1						1
																																			1						1
																																			1						1
																																			1						1
																																			1						1
																																			1						1
																																			1						1
																																			1						1
																																			1						1
																																			1						2
																																			1						2
																																			1						2
																																			1						2
																																			1						2
																																			1						2
																																			1						2
																																			1						3
																																			1						3
																																			1						3
																																			1						3
																																			1						3
																																			2						3
																																			2						3
																																			2						3
																																			2						3
																																			2						3
																																			3						4
																																			3						4
																																			3						4
																																			6						5
																																			1						1
																																			1						1
																																			1						1
																																			1						1
																																			1						1
																																			1						1
																																			1						1
																																			1						1
																																			1						1
																																			1						1
																																			1						1
																																			1						1
																																			1						1
																																			1						1
																																			1						1
																																			1						1
																																			1						1
																																			1						1
																																			1						1
																																			1						1
																																			1						1
																																			1						1
																																			1						1
																																			1						1
																																			1						1
																																			1						1
																																			1						1
																																			1						1
																																			1						1
																																			1						1
																																			1						1
																																			1						1
																																			1						1
																																			1						1
																																			1						1
																																			1						1
																																			1						1
																																			1						1
																																			1						1
																																			1						1
																																			1						1
																																			1						1
																																			1						1
																																			1						1
																																			1						1
																																			1						1
																																			1						1
																																			1						1
																																			1						1
																																			2						1
																																			2						1
																																			2						1
																																			2						2
																																			2						2
																																			2						2
																																			2						2
																																			2						2
																																			2						3
																																			3						4
																																			3						5
																																			1						1
																																			1						1
																																			1						1
																																			1						1
																																			1						1
																																			1						1
																																			1						1
																																			1						1
																																			1						1
																																			1						1
																																			1						1
																																			1						1
																																			1						1
																																			1						1
																																			1						1
																																			1						1
																																			1						1
																																			1						1
																																			1						1
																																			1						1
																																			1						1
																																			1						1
																																			1						1
																																			1						1
																																			1						1
																																			1						1
																																			1						1
																																			1						1
																																			1						1
																																			1						1
																																			1						1
																																			1						1
																																			1						1
																																			1						1
																																			1						1
																																			1						1
																																			2						1
																																			2						1
																																			2						1
																																			2						1
																																			2						1
																																			2						1
																																			2						1
																																			2						1
																																			2						1
																																			2						1
																																			2						1
																																			2						1
																																			2						1
																																			2						1
																																			3						1
																																			3						1
																																			3						1
																																			3						2
																																			3						2
																																			3						2
																																			3						2
																																			3						2
																																			3						3
																																			4						3
																																			1						1
																																			1						1
																																			1						1
																																			1						1
																																			1						1
																																			1						1
																																			1						1
																																			1						1
																																			1						1
																																			1						1
																																			1						1
																																			1						1
																																			1						1
																																			1						1
																																			1						1
																																			1						1
																																			1						1
																																			1						1
																																			1						1
																																			1						1
																																			1						1
																																			1						1
																																			1						1
																																			1						1
																																			1						1
																																			1						1
																																			1						1
																																			1						1
																																			1						1
																																			1						1
																																			1						1
																																			1						1
																																			1						1
																																			1						1
																																			1						1
																																			1						1
																																			1						1
																																			1						1
																																			1						1
																																			1						1
																																			1						1
																																			1						1
																																			2						1
																																			2						1
																																			2						1
																																			2						2
																																			2						2
																																			2						2
																																			2						2
																																			2						2
																																			2						2
																																			2						2
																																			3						2
																																			3						2
																																			3						2
																																			3						3
																																			3						3
																																			3						3
																																			3						3
																																			4						5
																																			1						1
																																			1						1
																																			1						1
																																			1						1
																																			1						1
																																			1						1
																																			1						1
																																			1						1
																																			1						1
																																			1						1
																																			1						1
																																			1						1
																																			1						1
																																			1						1
																																			1						1
																																			1						1
																																			1						1
																																			1						1
																																			1						1
																																			1						1
																																			1						1
																																			1						1
																																			1						1
																																			1						1
																																			1						1
																																			1						1
																																			1						1
																																			1						1
																																			1						1
																																			1						1
																																			1						1
																																			1						1
																																			1						1
																																			1						1
																																			1						1
																																			1						1
																																			1						1
																																			1						1
																																			1						1
																																			1						1
																																			2						1
																																			2						1
																																			2						1
																																			2						1
																																			2						1
																																			2						1
																																			2						1
																																			2						1
																																			2						1
																																			2						1
																																			2						1
																																			2						1
																																			3						1
																																			3						1
																																			3						1
																																			3						1
																																			3						2
																																			3						2
																																			3						2
																																			3						3
																																			1						1
																																			1						1
																																			1						1
																																			1						1
																																			1						1
																																			1						1
																																			1						1
																																			1						1
																																			1						1
																																			1						1
																																			1						1
																																			1						1
																																			1						1
																																			1						1
																																			1						1
																																			1						1
																																			1						1
																																			1						1
																																			1						1
																																			1						1
																																			1						1
																																			1						1
																																			1						1
																																			1						1
																																			1						1
																																			1						1
																																			1						1
																																			1						1
																																			1						1
																																			1						1
																																			1						1
																																			1						1
																																			1						1
																																			1						1
																																			1						1
																																			1						1
																																			1						1
																																			1						1
																																			2						1
																																			2						2
																																			2						2
																																			2						2
																																			2						2
																																			2						2
																																			2						2
																																			2						2
																																			2						2
																																			2						2
																																			2						2
																																			3						2
																																			3						3
																																			3						3
																																			3						3
																																			3						3
																																			3						3
																																			4						3
																																			4						4
																																			4						4
																																			4						5
																																			4						6
																																									1
																																									1
																																									1
																																									1
																																									1
																																									1
																																									1
																																									1
																																									1
																																									1
																																									1
																																									1
																																									1
																																									1
																																									1
																																									1
																																									1
																																									1
																																									1
																																									1
																																									1
																																									1
																																									1
																																									1
																																									1
																																									1
																																									1
																																									1
																																									1
																																									1
																																									1
																																									1
																																									1
																																									1
																																									1
																																									1
																																									1
																																									1
																																									1
																																									1
																																									1
																																									1
																																									1
																																									1
																																									1
																																									2
																																									2
																																									2
																																									2
																																									2
																																									2
																																									2
																																									2
																																									3
																																									3
																																									3
																																									3
																																									3
																																									5
																																									10
																																									1
																																									1
																																									1
																																									1
																																									1
																																									1
																																									1
																																									1
																																									1
																																									1
																																									1
																																									1
																																									1
																																									1
																																									1
																																									1
																																									1
																																									1
																																									1
																																									1
																																									1
																																									1
																																									1
																																									1
																																									1
																																									1
																																									1
																																									1
																																									1
																																									1
																																									1
																																									1
																																									1
																																									1
																																									1
																																									1
																																									2
																																									2
																																									2
																																									2
																																									2
																																									2
																																									2
																																									2
																																									2
																																									3
																																									3
																																									3
																																									3
																																									3
																																									3
																																									3
																																									4
																																									4
																																									4
																																									4
																																									5
																																									5
																																									6
																																									8
																																									1
																																									1
																																									1
																																									1
																																									1
																																									1
																																									1
																																									1
																																									1
																																									1
																																									1
																																									1
																																									1
																																									1
																																									1
																																									1
																																									1
																																									1
																																									1
																																									1
																																									1
																																									1
																																									1
																																									1
																																									1
																																									1
																																									1
																																									1
																																									1
																																									1
																																									1
																																									1
																																									1
																																									1
																																									1
																																									1
																																									1
																																									1
																																									1
																																									1
																																									1
																																									1
																																									1
																																									1
																																									1
																																									1
																																									2
																																									2
																																									2
																																									2
																																									2
																																									2
																																									2
																																									3
																																									3
																																									3
																																									3
																																									5
																																									5
																																									6
																																									1
																																									1
																																									1
																																									1
																																									1
																																									1
																																									1
																																									1
																																									1
																																									1
																																									1
																																									1
																																									1
																																									1
																																									1
																																									1
																																									1
																																									1
																																									1
																																									1
																																									1
																																									1
																																									1
																																									1
																																									1
																																									1
																																									1
																																									1
																																									1
																																									1
																																									1
																																									1
																																									1
																																									1
																																									1
																																									1
																																									1
																																									1
																																									1
																																									1
																																									1
																																									1
																																									1
																																									1
																																									1
																																									1
																																									1
																																									1
																																									1
																																									2
																																									2
																																									2
																																									2
																																									2
																																									2
																																									3
																																									3
																																									4
																																									4
																																									5
																																									1
																																									1
																																									1
																																									1
																																									1
																																									1
																																									1
																																									1
																																									1
																																									1
																																									1
																																									1
																																									1
																																									1
																																									1
																																									1
																																									1
																																									1
																																									1
																																									1
																																									1
																																									1
																																									1
																																									1
																																									1
																																									1
																																									1
																																									1
																																									1
																																									1
																																									1
																																									1
																																									1
																																									1
																																									1
																																									1
																																									1
																																									1
																																									1
																																									1
																																									1
																																									1
																																									1
																																									1
																																									1
																																									1
																																									1
																																									1
																																									1
																																									1
																																									1
																																									1
																																									2
																																									2
																																									2
																																									2
																																									2
																																									2
																																									2
																																									3
[truncated: 136 more columns]
