# Supplementary material for: Vitamin B5 is a context-dependent dietary regulator of nociception
Source: G3 (Bethesda). 2024 Jul 29;14(10):jkae174. doi: 10.1093/g3journal/jkae174 (PMC12117425; doi:10.1093/g3journal/jkae174)
Supplement: jkae174_Supplementary_Data [file jkae174_Supplementary_Data.zip › Table_S3_G3-2024-404919.xlsx]

## Sheet: Table S3
Raw data: Validation of hits from first screen in figure 1E.
Inverted repeat line crossed with UAS-DCR2/yhh;ppk-Gal4
mutant line
a "v" infront of a fly line means it's from VDRC. Otherwise, it's from BDSC.
CGnone
GD lib.	GD lib.	KK lib.	TRiP ctrl			Acsl					Ank2										BTub56D				Cyp12c1			DCX-EMAP						Delta				DIP-ζ				dpr4					frayed
v12145	v49408	v60101	36303	Canton S	v60000	v3222	41885	43268	11452	v101504	v46225	29438	24715	36140	v40638	33414	107238	v46224	v107369	v104833	v24138	v109736	35815	29356	v34807	v100049	65940	v17196	22774	18573	v106573	v3153	v108417	v109491	v37288	v37287	26824	v107866	v38261	23182	v38262	v28518	v28519	v39306	24553	23402	v106919	19710	38327
2	2	2	1	1	1	6	4	2	7	10	1	3	5	3	2	3	6	3	2	3	10	1	10	3	8	2	6	3	1	2	5	6	3	2	2	2	1	1	2	1	5	2	2	6	3	2	2	3	3
2	3	1	2	1	3	4	3	3	10	3	1	3	10	10	6	10	3	1	8	3	5	1	1	3	9	1	3	2	2	3	2	3	2	1	4	2	2	1	2	3	1	2	1	2	1	2	7	1	1
2	2	1	2	1	1	3	5	1	8	2	1	3	2	3	2	1	8	2	8	5	4	1	2	4	10	2	3	6	1	1	4	1	4	4	3	3	3	1	3	2	2	6	4	1	4	1	2	2	3
2	1	1	1	1	1	3	6	4	4	10	1	2	1	3	8	4	1	2	5	3	2	2	2	1	6	1	2	1	4	2	3	4	4	1	1	1	2	3	4	1	2	4	2	2	2	2	6	2	1
1	1	1	2	2	1	1	4	4	5	1	2	3	4	3	7	3	3	1	4	3	3	2	10	1	6	2	2	3	1	2	3	3	2	1	1	2	1	1	4	1	3	2	2	4	6	4	1	1	3
1	2	3	1	3	2	2	5	2	10	10	2	4	2	4	5	6	2	4	2	1	2	1	10	1	10	2	5	4	1	2	1	2	4	3	2	2	1	3	2	2	1	7	2	4	3	3	3	4	3
1	1	1	2	1	2	10	3	3	10	1	2	1	1	4	2	4	4	1	2	2	2	1	1	2	7	2	4	3	1	4	1	3	2	3	1	2	2	2	5	2	3	1	1	2	3	1	3	3	3
2	2	2	2	1	2	2	2	3	10	3	2	2	1	4	2	3	4	1	2	3	9	2	1	3	3	1	3	5	1	1	2	1	5	3	1	2	2	3	4	1	2	1	4	4	5	2	1	10	2
1	1	2	2	2	1	3	2	1	4	1	3	4	1	10	2	3	2	2	4	2	3	1	2	1	4	1	6	3	1	2	2	1	4	3	3	1	2	6	1	1	2	5	2	1	8	3	1	2	2
1	2	2	1	1	1	2	1	2	5	4	1	1	1	3	2	6	5	2	7	1	3	2	10	1	7	1	2	3	1	2	2	2	4	3	1	2	1	2	4	1	4	4	3	1	3	5	1	2	1
1	1	2	1	2	2	4	4	2	2	5	1	6	3	2	6	5	2	2	3	2	2	1	1	2	5	1	2	5	3	1	2	1	3	3	2	2	1	5	3	1	1	4	3	3	5	2	3	1	2
2	1	2	1	1	1	2	4	2	3	3	2	1	1	3	2	4	3	1	3	3	2	2	1	3	3	1	3	1	3	2	1	5	1	2	2	2	1	3	2	3	2	4	2	3	2	2	3	1	1
1	2	1	2	1	1	3	1	3	2	2	1	2	4	2	3	3	2	1	2	2	2	1	2	8	3	1	2	1	2	3	1	1	2	3	1	4	2	2	3	1	1	3	9	2	4	3	4	2	3
1	1	2	1	1	1	3	4	1	6	1	1	1	2	4	2	10	1	2	2	1	1	1	10	1	3	1	2	3	1	1	2	2	3	2	3	2	2	4	3	2	2	3	3	1	1	2	3	3	3
1	1	1	1	2	1	3	1	2	6	2	3	1	1	5	2	4	1	4	2	2	2	2	2	1	3	2	6	4	1	1	3	1	6	3	3	2	2	1	1	1	2	2	1	2	4	2	2	2	2
2	2	1	1	1	1	1	3	7	10	2	2	2	2	3	4	5	3	1	4	1	10	2	1	1	4	1	2	2	1	1	2	1	3	2	1	1	1	2	2	2	1	2	3	1	3	3	1	2	2
2	1	2	1	2	3	2	3	3	10	2	1	4	2	5	5	10	2	2	1	3	4	3	10	2	3	1	3	1	1	2	2	2	2	3	1	3	1	3	1	1	3	2	2	4	2	4	2	1	3
2	1	1	2	2	1	2	2	3	10	5	1	2	1	4	6	10	4	1	5	2	6	2	1	2	6	1	3	1	1	2	3	2	3	1	1	1	1	2	2	4	1	1	2	1	2	1	2	1	1
1	3	1	1	1	1	1	4	1	10	1	2	2	2	10	1	2	1	2	3	1	3	2	10	7	7	2	4	1	1	1	1	1	2	2	4	1	2	2	3	1	4	1	3	3	3	1	8	3	3
2	1	2	1	1	1	4	4	4	5	4	3	3	2	3	4	6	2	2	2	3	2	2	2	3	5	2	3	3	2	1	2	7	4	3	2	1	1	1	4	1	2	2	4	2	2	2	3	1	3
2	2	2	4	2	4	2	2	2	3	4	1	1	1	2	4	10	2	1	1	2	7	2	5	1	5	1	1	4	1	4	1	1	4	3	2	1	2	1	10	1	4	3	2	3	3	4	2	3	1
1	2	1	1	1	2	1	10	3	10	7	2	3	1	3	1	4	3	1	1	2	5	2	1	10	6	1	1	3	2	3	1	2	1	4	1	2	1	2	3	4	5	1	5	2	1	3	1	1	3
2	2	2	3	1	1	2	4	1	8	3	1	8	2	2	2	4	5	1	2	1	3	1	1	3	6	1	2	1	2	2	2	2	3	3	1	2	2	3	3	2	4	2	5	2	5	5	2	4	4
1	1	1	2	1	2	1	5	3	10	4	1	3	1	2	5	10	3	1	3	2	2	2	5	2	5	1	2	4	2	2	1	1	2	3	2	2	10	1	5	1	2	4	2	2	3	2	1	2	3
3	1	2	1	1	1	4	3	3	5	4	2	2	2	5	1	4	3	1	2	2	1	1	10	2	4	2	1	3	2	3	1	3	4	4	1	1	10	1	2	2	3	2	3	1	5	3	1	3	2
2	1	1	3	3	2	3	2	4	6	2	1	1	2	4	2	10	3	1	2	1	2	1	10	2	10	2	1	3	2	1	2	1	3	10	3	1	2	2	2	1	3	2	3	1	3	2	3	4	1
1	1	1	3	2	1	2	4	2	10	3	1	2	2	2	2	5	3	1	1	1	10	1	5	1	7	1	1	3	1	2	2	2	4	5	1	1	2	1	3	2	4	1	3	2	1	2	1	1	3
2	3	1	2	1	3	1	5	2	10	5	1	4	2	2	5	5	1	2	4	2	3	1	6	4	2	1	2	4	1	4	1	3	1	4	2	2	3	3	3	3	3	2	1	1	3	2	1	2	2
1	1	1	1	2	2	2	6	3	10	1	2	2	1	1	2	10	4	1	1	2	3	2	7	3	2	2	1	1	1	1	1	2	1	4	1	2	5	4	6	2	10	1	1	1	3	2	3	1	1
2	2	2	2	1	1	3	5	1	5	2	1	2	1	3	4	8	3	1	3	2	3	2	3	2	1	2	1	2	1	2	1	2	2	3	2	5	4	5	2	1	4	2	1	1	4	1	2	3	1
1	1	1	3	1	1	6	4	2	7	6	2	5	1	1	1	9	3	2	4	2	2	2	2	4	2	2	2	1	3	3	2	1	2	9	2	1	10	2	2	1	2	6	3	2	3	1	1	1	4
1	2	2	1	2	1	1	2	3	4	7	2	2	1	2	2	5	2	2	3	1	2	1	3	10	5	2	1	3	1	2	1	1	2	2	1	2	2	1	1	1	4	1	2	1	1	2	3	1	2
1	2	1	1	1	3	3	10	3	4	4	3	2	3	2	3	3	1	1	1	3	3	2	2	1	6	1	2	3	1	2	1	3	4	5	1	2	1	4	3	2	1	1	3	2	3	3	2	2	10
1	2	2	2	3	1	4	4	1	10	5	2	2	1	2	1	3	1	1	2	1	3	1	4	1	7	2	1	4	2	2	1	1	1	3	1	5	10	1	5	1	4	1	1	1	4	5	1	1	3
1	1	2	2	1	2	2	5	2	3	2	2	3	1	4	4	10	1	2	2	1	3	2	5	10	7	1		3	1	2	3	2	3	3	1	1	2	1	10	1	2	1	9	3	2	2	3	2	6
2	1	1	1	1	1	2	4	4	10	2	1	3	2	6	3	5	5	2	3	1	1	1	5	4	8	2		4	1	1	1	2	1	3	1	3	1	2	4	2	1	1	4	1	1	3	1	2	3
2	2	1	2	1	1	5	1	3	10	10	1	4	2	2	7	10	2	1	2	1	2	2	10	4	3	1		3	1	1	2	2	2	2	1	2	2	3	3	2	3	3	3	2	1	3	1	1	1
1	1	2	3	1	1	1	9	3	10	4	2	10	1	3	2	7	1	1	4	3	2	2	1	7	10	1		2	1	2	2	3	4	7	2	2	2	2	2	3	1	1	4	2	2	2	2	1	1
2	1	2	1	2	1	2	5	1	10	1	2	3	1	4	3	10	2	2	2	1	3	1	1	2	2	1		1	1	3	1	2	1	4	1	2	10	3	4	2	5	2	5	2	2	2	2	1	3
1	1	1	1	2	2	1	2	3	10	3	1	2	2	1	1	10	1	1	1	2	3	1	1	3	4	2		1	2	2	2	2	1	1	1	2	3	1	1	1	3	1	2	3	2	3	2	1	2
1	1	2	1	2	2	2	3	5	10	3	3	5	4	2	2	4	3	1	1	3	2	2		7	9	2		5	1	4	1	1	1	2	2	1		2	1	2	4	7	2	1	3	6	3	4	5
1	2	2	1	3	2	4	3	2	4	5	4	3	2	2	3	5	10	1	2	2	3	2		8	5	1		3	3	2	2	2	1	2	2	3		3	2	4	2	1	5	1	1	6	1	4	2
2	2	2	2	1	1	7	6	2	5	7	2	1	3	2	4	7	2	1	1	4	3	2		1	3	1		4	1	7	3	2	1	1	1	2		1	4	1	2	4	1	2	2	2	3	3	4
2	1	2	1	2	2	2	4	6	10	3	2	5	5	4	4	6	2	1	2	1	5	1		2	3	1		2	2	3	2	1	2	2	1	3		3	3	1	3	6	3	1	3	3	4	3	3
1	2	1	3	1	1	2	1	4	10	10	6	3	2	3	5	10	1	2	3	3	3	1		3	8	2		2	3	4	2	1	1	3	2	1		2	4	4	2	1	2	1	5	7	2	2	3
2	2	1	2	2	1	3	2	5	10	3	1	3	3	4	10	3	2	1	1	1	3	1		10	3	2		3	6	2	3	2	1	2	1	1		2	3	3	4	1	3	1	1	3	3	3	2
1	1	1	2	1	1	1	10	2	7	3	2	1	3	2	6	8	3	1	2	3	3	2		1	5	1		10	2	2	2	1	1	2	1	1		2	2	3	3	10	2	1	1	1	5	3	7
2	1	2	3	1	1	2	4	2	3	5	2	10	3	3	1	6	4	2	1	2	3	1		2	7	2		5	1	1	2	1	2	1	1	2		2	1	6	3	3	2	2	3	2	1	3	2
2	2	2	2	3	1	2	3	1	10	4	2	3	2	5	2	2	1	3	1	3	5	2		2	3	2		2	2	1	1	2	3	1	3	2		2	2	1	2	3	1	1	2	8	2	2	1
1	1	2	2	1	1	2	3	3	10	2	1	3	1	10	2	4	3	2	1	1	2	1		3	10	1		2	1	3	2	1	2	2	2	2		3	3	2	3	3	1	2	1	10	3	2	1
2	1	1	1	1	2	3	4	2	5	7	2	2	5	4	5	10	3	1	2	1	4	2		10	5	1		2	3	5	3	2	1	2	2	2		2	3	3	1	2	3	1	2	5	2	3	4
2	2	2	1	1	2	1	3	3	3	4	2	6	8	3	2	8	3	1	1	1	5	2		10	6	2		4	1	4	2	3	1	1	3	3		2	2	2	3	8	1	1	2	1	3	2	2
1	2	1	2	2	1	4	1	6	3	4	4	4	2	3	3	3	5	1	1	2	3	2		10	3	2		2	2	2	3	1	2	1	1	3		1	1	1	1	4	3	1	1	3	2	3	3
1	1	1	1	2	2	1	2	4	10	2	2	2	2	4	1	10	2	2	3	2	2	2		10	4	1		1	2	2	2	2	2	2	2	2		3	1	8	2	2	2	2	3	10	3	4	4
1	2	2	3	1	1	3	2	1	6	1	1	1	1	2	1	4	2	2	1	2	5	2		2	5	2		5	2	4	1	4	1	2	1	2		2	1	3	1	1	7	2	1	3	3	2	3
2	1	1	2	1	1	3	10	3	10	3	3	6	1	5	4	10	2	1	1	2	6	1		3	10	2		2	2	3	2	1	1	1	1	1		3	2	3	2	1	1	1	1	3	1	2	5
1	2	1	1	2	1	1	3	2	10	4	3	2	2	10	6	4	2	2	1	2	3	1		8	5	2		4	1	3	2	1	1	1	1	1		4	3	2	5	8	3	2	2	2	2	4	4
1	2	1	1	1	1	1	7	3	10	5	2	3	3	4	2	10	3	1	1	2	10	2		10	5	1		10	2	6	2	1	2	4	1	4		3	3	3	2	2	2	1	1	2	1	5	2
1	1	1	2	2	2	2	2	2	10	2	3	6	2	2	5	3	3	1	1	1	1	2		5	3	1		4	1	2	1	2	1	1	1	2		2	3	1	1	10	3	1	1	1	2	4	2
2	1	2	2	1	1	1	1	6	10	8	1	4	2	6	9	5	2	2	1	2	2	2		2	10	2		6	2	1	2	2	2	2	2	1		2	2	1	2	3	5	1	2	4	3	2	8
				1	1		5		6					6
				1	1		1		10					1
				1	2		3		6					2
				2	1		3		10					4
				2	1		2		8					5
				2	3		1		3					3
				1	2		2		7					3
				1	1		6		10					4
				1	2		2		10					3
				2	1		5		3					10
				1	2		2		10					6
				1	2		7		10					1
				2	2		10		10					10
				1	1		3		10					5
				2	1		3		9					4
				1	1		10		10					4
				2	2		2							3
				2	1		2							8
				1	2		1							3
				1	1		4							7
				1	1
				1	1
				2	2
				3	3
				1	2
				2	1
				2	1
				1	1
				1	2
				2	1
				1	2
				2	2
				2	2
				2	1
				1	2
				1	1
				1	2
				1	1
				2	2
				1	2
				2	2
				2	1
				1	3
				2	2
				1	1
				1	2
				1	1
				2	1
				1	1
				1	2
				3	2
				1	1
				2	2
				1	1
				1	1
				1	2
				2	1
				1	2
				2	1
				2	1
				2	1
				2	2
				1	1
				1	2
				2	3
				2	2
				1	3
				2	1
				2	1
				1	1
				1	2
				1	1
				1	2
				1	1
				2	1
				2	2
				1	1
				2	2
				1	2
				1	1
				2	1
				1	2
				1	2
				2	1
				3	2
				1	2
				1	1
				1	1
				1	1
				1	2
				3	1
				2	3
				1	1
				1	1
				1	1
				2	1
				1	1
				1	1
				1	2
				1	1
				2	1
				2	2
				2	3
				1	2
				1	2
				2	2
				1	1
				2	2
				1	1
				1	3
				2	1
				1	1
				2	1
				1	1
				1	1
				1	2
				1	1
				2	1
				1	1
				1	2
				2	2
				1	1
				1	1
				2	1
				1	1
				2	2
				1	1
				1	1
				1	1
				1	2
				2	2
				1	1
				2	2
				2	2
				2	2
				2	1
				1	3
				1	1
				1	1
				2	2
				1	1
				2	1
				1	2
				3	1
				1	1
				1	1
				2	2
				1	1
				1	1
				1	2
				1	2
				1	2
				2	1
				2	1
				1	2
				2	1
				1	2
				1	1
				2	1
				1	1
				1	1
				2	2
				2	2
				2	1
				2	1
				1	2
				1	1
				1	2
				2	2
				1	1
				2	2
				1	1
				2	1
				1	1
				1	2
				1	1
				1	2
				3	1
				1	1
				2	1
				1	2
				2	2
				2	1
				1	1
				1	2
				1	1
				2	1
				1	1
				3	1
				2	2
				1	1
				2	1
				1	1
				2	1
				1	3
				1	1
				1	2
				1	1
				1	1
				2	2
				1	1
				2	2
				1	2
				2	2
				1	2
				1	2
				1	2
				3	1
				1	1
				2	1
				2	2
				1	2
				1	1
				2	1
				1	1
				2	1
				1	2
				1	1
				1	1
				2	2
				2	1
				3	2
				2	1
				1	1
				1	2
				1	2
				1	1
				2	1
				1	2
				1	1
				1	1
				2	1
				2	2
				1	1
				2	1
				1	2
				1	1
				1	1
				2	1
				1	1
				1	1
				2	2
				1	2
				2	3
				2	1
				1	1
				1	1
				1	2
				2	1
				1	2
				2	2
				1	1
				1	2
				3	1
				2	2
				1	2
				2	1
				1	1
				1	1
				1	1
				3	1
				1	2
				2	1
				1	2
				1	2
				1	1
				2	1
				2	1
				1	1
				2	2
				2	2
				2	1
				1	1
				1	1
				1	1
				1	2
				2	2
				1	1
				2	2
				1	1
				2	2
				1	1
				2	1
				1	1
				3	2
				2	1
				1	1
				2	1
				2	1
				1	2
				2	1
				1	1
				1	1
				1	2
				1	2
				1	2
				2	2
				1	1
				2	2
				1	1
				2	2
				2	2
				1	1
				1	1
				1	2
				2	1
				1	1
				1	1
				1	2
				1	1
				1	2
				1	1
				1	1
				2	2
				2	2
				1	1
				1	2
				2	2
				2	1
				2	1
				1	2
				1	2
				2	2
				1	2
				1	2
				2	2
				2	1
				2	1
				2	1
				1	1
				1	2
				1	1
				1	1
				1	2
				1	3
				2	1
				2	1
				1	1
				1	2
				1	1
				2	3
				2	2
				2	1
				2	2
				2	1
				1	1
				1	2
				1	2
				2	1
				1	2
				2	2
				2	2
				1	1
				1	1
				1	1
				1	1
				1	1
				1	2
				2	2
				2	1
				1	1
				1	2
				1	1
				1	2
				2	1
				2	2
				2	1
				1	1
				2	1
				1	1
				2	1
				2	1
				2	1
				1	1
				1	1
				1	1
				1	2
				1	1
				2	2
				1	1
				1	1
				1	1
				2	1
				1	1
				2	2
				2	2
				2	1
				1	1
				1	2
				1	1
				1	1
				2	1
				2	1
				1	2
				1	2
				1	1
				1	1
				2	1
				1	1
				1	2
				1	2
				2	1
				1	2
				2	1
				1	2
				1	1
				1	1
				2	1
				2	1
				1	2
				1	2
				1	2
				1	1
				2	2
				2	1
				2	1
				2	1
				1	1
				1	1
				2	1
				1	2
				2	1
				2	1
				1	1
				1	1
				1	1
				2	2
				2	3
				1	2
				1	2
				1	1
				3	1
				1	1
				1	1
				2	2
				2	1
				2	1
				1	1
				1	1
				2	2
				1	2
				1	1
				1	3
				1	2
				1	1
				1	1
				2	1
				2	2
				1	3
				2	1
				1	1
				2	2
				1	1
				1	1
				1	1
				1	2
				1	1
				2	2
				2	1
				2	1
				2	2
				2	2
				1	1
				1	2
				1	2
				2	1
				1	1
				2	1
				2	2
				1	1
				1	2
				1	1
				1	1
				2	2
				2	2
				1	1
				2	1
				1	1
				1	3
				2	1
				2	1
				1	1
				2	2
				2	2
				2	2
				2	2
				1	2
				1	1
				1	1
				2	3
				1	2
				2	1
				1	1
				1	2
				1	1
				2	1
				1	1
				1	2
				2	1
				2	1
				2	2
				2	3
				2	1
				2	2
				2	1
				1	2
				1	1
				2	1
				1	1
				2	2
				1	2
				1	1
				1	2
				1	1
				2	2
				1	1
				2	1
				1	1
				1	1
				1	2
				2	2
				1	1
				1	3
				1	1
				2	2
				2	2
				1	1
				2	1
				2	2
				1	2
				1	2
				1	2
				2	1
				2	1
				1	2
				1	2
				2	1
				2	1
				1	1
				1	1
				1	1
				2	1
				2	2
				1	1
				1	2
				3	2
				2	1
				1	1
				2	2
				1	2
				1	1
				1	1
				2	1
				2	3
				1	1
				1	1
				2	1
				2	2
				1	1
				2	2
				2	2
				1	2
				1	2
				2	1
				2	1
				1	3
				2	2
				2	1
				1	1
				1	1
				1	2
				2	2
				2	2
				1	1
				1	1
				2	1
				2	1
				2	1
				1	2
				1	1
				2	1
				1	1
				1	1
				2	1
				2	1
				2	1
				1	2
				1	2
				1	2
				2	1
				2	2
				1	2
				1	1
				2	1
				2	1
				1	1
				1	2
				2	2
				1	1
				1	1
				2	2
				1	2
				1	1
				1	1
				2	1
				2	1
				2	2
				1	2
				1	1
				1	2
				2	1
				2	1
				2	1
				1	1
				1	1
				1	1
				2	2
				2	2
				1	1
				1	2
				1	1
				2	1
				2	1
				1	2
				1	2
				2	1
				2	2
				1	1
				1	2
				1	2
				2	2
				2	1
				1	1
				1	1
				1	1
				2	1
				2	1
				1	2
				1	1
				2	1
				2	1
				2	1
				1	1
				1	2
				2	1
				2	1
				3	1
				2	1
				1	2
				1	2
				1	2
				2	1
				1	1
				1	1
				1	1
				2	1
				2	1
				1	2
				1	2
				1	1
					1
					1
					1
					1
					2
					1
					2
					1
					1
					1
					2
					2
					2
					1
					1
					1
					1
					2
					2
					2
					2
					1
					1
					1
					1
					2
					2
					2
					1
					2
					2
					1
					1
					2
					1
					1
					1
					1
					2
					2
					1
					1
					1
					1
					2
					2
					1
					1
					2
					1
					2
					1
					2
					2
					2
					1
					1
					1
					1
					2
					1
					1
					1
					2
					4
					1
					1
					1
					1
					3
					1
					1
					1
					2
					1
					1
					1
					1
					2
					2
					1
					1
					1
					2
					2
					2
					1
					2
					2
					2
					1
					1
					1
					1
					1
					1
					2
					2
					1
					1
					1
					2
					1
					1
					1
					3
					2
					1
					1
					3
					1
					1
					2
					1
					2
					1
					1
					2
					1
					1
					1
					2
					2
					3
					2
					1
					1
					1
					3
					2
					1
					1
					2
					1
					2
					1
					1
					1
					2
					2
					2
					1
					1
					1
					2
					2
					1
					2
					1
					1
					1
					2
					2
					2
					3
					2
					1
					1
					1
					2
					2
					2
					1
					1
					2
					1
					1
					2
					2
					1
					1
					2
					1
					1
					1
					2
					2
					2
					2
					2
					2
					1
					2
					1
					1
					1
					2
					2
					1
					2
					1
					2
					2
					2
					1
					1
					2
					1
					1
					1
					2
					1
					1
					2
					1
					1
					1
					2
					2
					2
					1
					1
					1
					2
					2
					2
					1
					1
					2
					1
					1
					2
					2
					1
					1
					1
					2
					2
					1
					1
					2
					1
					1
					1
					2
					2
					1
					1
					2
					2
					2
					1
					2
					2
					1
					1
					1
					1
					2
					2
					1
					1
					1
					2
					2
					1
					1
					2
					2
					1
					2
					1
					1
					2
					2
					1
					2
					1
					2
					2
					1
					1
					2
					1
					1
					1
					2
					2
					1
					1
					2
					1
					1
					2
					2
					1
					1
					1
					1
					2
					2
					1
					1
					2
					2
					1
					1
					1
					1
					1
					1
					1
					2
					2
					1
					1
					1
					2
					1
					1
					2
					2
					1
					1
					1
					2
					1
					1
					2
					1
[truncated: 142 more columns]
